# Supplementary material for: QSPR modeling of selectivity at infinite dilution of ionic liquids
Source: J Cheminform. 2021 Oct 26;13:83. doi: 10.1186/s13321-021-00562-8 (PMC8549394; doi:10.1186/s13321-021-00562-8)
Supplement: Supplementary file 2 — Additional file 2. Explored and unexplored combinations of cations and anions for the computational combinatorial library of ILs are given in the combinatorial_library.txt file, where rows describe cations, columns describe anions, ‘X’ means that the combination has already been explored in either training, optimization or test set and ‘O’ means that the combination has not been explored. [file 13321_2021_562_MOESM2_ESM.txt]

	DCA	NTF2	CCN3	BF4	[FSI]	BR	PO2-8I,8I	PF6	SCN	[ClO4]	CL	SO3-1	PO2-O1.O1	AC	PO3H-1	LA	SO4-8	SO4-2	NO3	PO2-O2.O2	PO3H-2	OTF	SO4-1	TCB	SO3-PH1	BOB	TFA	SO4-2O1	SO4-2O2	FECL4	COBR4	SO4-[2O]21	NPF2	SBF6	14AC	16AC	PO2-O4.O4	HSO4	TDI	CAMPHORSULFONATE
IM-10,10,1	X	X	O	O	O	O	O	O	O	O	O	O	O	O	O	O	O	O	O	O	O	O	O	O	O	O	O	O	O	O	O	O	O	O	O	O	O	O	O	O
[OMMIM]	O	X	O	O	O	O	O	O	O	O	O	O	O	O	O	O	O	O	O	O	O	O	O	O	O	O	O	O	O	O	O	O	O	O	O	O	O	O	O	O
P-14,6,6,6	X	X	X	X	O	O	X	X	O	O	X	O	O	O	O	X	O	O	O	O	O	O	O	O	O	O	O	O	O	O	O	O	O	O	O	O	O	O	O	X
IM-6,1,1	O	X	O	X	O	O	O	O	O	O	O	O	O	O	O	O	O	O	O	O	O	O	O	O	O	O	O	O	O	O	O	O	O	O	O	O	O	O	O	O
PYR-4,1	X	X	X	O	X	O	O	O	X	O	O	O	O	O	O	O	O	O	O	O	O	X	O	X	O	X	O	O	O	O	O	O	O	O	O	O	O	O	O	O
N-8,2,2,2	O	X	O	O	X	O	O	O	O	O	O	O	O	O	O	O	O	O	O	O	O	O	O	O	O	O	O	O	O	O	O	O	O	O	O	O	O	O	O	O
[PMIM]	O	O	O	O	O	X	O	O	O	O	O	O	O	O	O	O	O	O	O	O	O	O	O	O	O	O	O	O	O	O	O	O	O	O	O	O	O	O	O	O
IM-2OH,1	X	X	O	X	O	O	O	X	O	O	O	O	O	O	O	O	O	O	O	O	O	O	O	O	O	O	O	O	O	O	O	O	O	O	O	O	O	O	O	O
IM-3,1,1	O	X	O	X	O	O	O	O	O	O	O	O	O	O	O	O	O	O	O	O	O	O	O	O	O	O	O	O	O	O	O	O	O	O	O	O	O	O	O	O
[Mo1,3CN]	O	O	X	O	O	O	O	O	O	O	O	O	O	O	O	O	O	O	O	O	O	O	O	O	O	O	O	O	O	O	O	O	O	O	O	O	O	O	O	O
MO-3OH,1	O	X	X	O	O	O	O	O	O	O	O	O	O	O	O	O	O	O	O	O	O	O	O	O	O	O	O	O	O	O	O	O	O	O	O	O	O	O	O	O
IM-10,1	O	X	O	X	O	O	O	O	O	O	O	O	O	O	O	O	O	O	O	O	O	O	O	X	O	O	O	O	O	O	O	O	O	O	O	O	O	O	O	O
[AVIM]	O	X	O	O	O	O	O	O	O	O	O	O	O	O	O	O	O	O	O	O	O	O	O	O	O	O	O	O	O	O	O	O	O	O	O	O	O	O	O	O
[C3CNC1Pyr]	O	O	O	O	O	O	O	O	X	O	O	O	O	O	O	O	O	O	O	O	O	O	O	O	O	O	O	O	O	O	O	O	O	O	O	O	O	O	O	O
[N112N113]+	O	X	O	O	O	O	O	O	O	O	O	O	O	O	O	O	O	O	O	O	O	O	O	O	O	O	O	O	O	O	O	O	O	O	O	O	O	O	O	O
[N112N114]+	O	X	O	O	O	O	O	O	O	O	O	O	O	O	O	O	O	O	O	O	O	O	O	O	O	O	O	O	O	O	O	O	O	O	O	O	O	O	O	O
[N112O2N114]+	O	X	O	O	O	O	O	O	O	O	O	O	O	O	O	O	O	O	O	O	O	O	O	O	O	O	O	O	O	O	O	O	O	O	O	O	O	O	O	O
[N112O2N113]+	O	X	O	O	O	O	O	O	O	O	O	O	O	O	O	O	O	O	O	O	O	O	O	O	O	O	O	O	O	O	O	O	O	O	O	O	O	O	O	O
PYR-3,1	O	X	O	O	O	O	O	O	O	O	O	O	O	O	O	O	O	O	O	O	O	O	O	O	O	O	O	O	O	O	O	O	O	O	O	O	O	O	O	O
PYR-2,1	O	O	O	O	O	O	O	O	O	O	O	O	O	O	O	X	O	O	O	O	O	O	O	O	O	O	O	O	O	O	O	O	O	O	O	O	O	O	O	O
[MeOCH2CH2NEt3]	O	X	O	O	O	O	O	O	O	O	O	O	O	O	O	O	O	O	O	O	O	O	O	O	O	O	O	O	O	O	O	O	O	O	O	O	O	O	O	O
[MeOCH2CH2PEt3]	O	X	O	O	O	O	O	O	O	O	O	O	O	O	O	O	O	O	O	O	O	O	O	O	O	O	O	O	O	O	O	O	O	O	O	O	O	O	O	O
[(C3COOMe)MIM]	X	O	O	O	O	O	O	O	O	O	O	O	O	O	O	O	O	O	O	O	O	O	O	O	O	O	O	O	O	O	O	O	O	O	O	O	O	O	O	O
[P4,4,4,4 ]	O	X	O	O	O	O	O	O	O	O	O	O	O	O	O	O	O	O	O	O	O	O	O	O	O	O	O	O	O	O	O	O	O	O	O	O	O	O	O	O
[N1,1,12,2OPh ]	X	X	O	O	O	O	O	O	O	O	O	O	O	O	O	O	O	O	O	O	O	O	O	O	O	O	O	O	O	O	O	O	O	O	O	O	O	O	O	O
[DDA]	O	O	O	X	O	O	O	O	O	X	O	O	O	O	O	O	O	O	O	O	O	O	O	O	O	O	O	O	O	O	O	O	O	O	O	O	O	O	O	O
[NeC3CNMPyr]	X	O	O	O	O	O	O	O	O	O	O	O	O	O	O	O	O	O	O	O	O	O	O	O	O	O	O	O	O	O	O	O	O	O	O	O	O	O	O	O
[NeC3CNPy]	X	O	O	O	O	O	O	O	O	O	O	O	O	O	O	O	O	O	O	O	O	O	O	O	O	O	O	O	O	O	O	O	O	O	O	O	O	O	O	O
[(OH)2C3Mpyr]	O	O	O	O	O	O	O	O	O	O	X	O	O	O	O	O	O	O	O	O	O	O	O	O	O	O	O	O	O	O	O	O	O	O	O	O	O	O	O	O
[tert-BMIm]	O	X	O	O	O	O	O	O	O	O	O	O	O	O	O	O	O	O	O	O	O	O	O	O	O	O	O	O	O	O	O	O	O	O	O	O	O	O	O	O
[sec-BMIm]	O	X	O	O	O	O	O	O	O	O	O	O	O	O	O	O	O	O	O	O	O	O	O	O	O	O	O	O	O	O	O	O	O	O	O	O	O	O	O	O
[AMIM]	O	O	O	O	O	O	O	O	O	O	X	O	O	O	O	O	O	O	O	O	O	O	O	O	O	O	O	O	O	O	O	O	O	O	O	O	O	O	O	O
[ChxmPyrr]	O	X	O	O	O	O	O	O	O	O	O	O	O	O	O	O	O	O	O	O	O	O	O	O	O	O	O	O	O	O	O	O	O	O	O	O	O	O	O	O
[BzPy]	O	X	O	O	O	O	O	O	O	O	O	O	O	O	O	O	O	O	O	O	O	O	O	O	O	O	O	O	O	O	O	O	O	O	O	O	O	O	O	O
IM-2,1	X	X	X	X	O	O	O	O	X	O	O	X	X	X	X	O	X	X	X	X	X	X	X	X	X	O	X	O	O	O	O	X	O	O	O	O	O	X	O	O
IM-4,1	X	X	X	X	O	O	O	X	X	O	X	X	X	X	O	O	X	O	X	O	O	X	X	O	X	X	O	O	O	X	X	X	X	X	X	X	X	X	X	O
IM-6,1	O	X	O	X	O	O	O	X	X	O	X	O	O	O	O	O	O	O	X	O	O	X	O	X	O	X	X	O	O	O	O	O	O	O	O	O	O	O	O	O
IM-1,1	O	X	O	O	O	O	O	O	O	O	O	O	X	O	X	O	O	O	O	O	O	O	X	O	O	O	O	X	O	O	O	O	O	O	O	O	O	O	O	O
PY-4,1[4]	X	X	X	X	O	O	O	O	X	O	O	O	O	O	O	O	O	O	O	O	O	O	O	O	O	O	O	O	O	O	O	O	O	O	O	O	O	O	X	O
N-2O1,2,2,1	O	X	O	O	O	O	O	O	O	O	O	O	O	O	O	O	O	O	O	O	O	O	O	O	O	O	O	O	O	O	O	O	O	O	O	O	O	O	O	O
PY-6	O	X	O	O	O	O	O	O	O	O	O	O	O	O	O	O	O	O	O	O	O	O	O	O	O	O	O	O	O	O	O	O	O	O	O	O	O	O	O	O
PY-2,1[2]	O	O	O	O	O	O	O	O	O	O	O	O	O	O	O	O	O	X	O	O	O	O	O	O	O	O	O	O	O	O	O	O	O	O	O	O	O	O	O	O
N-6,1,1,1	O	X	O	O	O	O	O	O	O	O	O	O	O	O	O	O	O	O	O	O	O	O	O	O	O	O	O	O	O	O	O	O	O	O	O	O	O	O	O	O
S-2,2,2	O	X	O	O	O	O	O	O	O	O	O	O	O	O	O	O	O	O	O	O	O	O	O	O	O	O	O	O	O	O	O	O	O	O	O	O	O	O	O	O
IM-2O1,1	O	X	O	O	O	O	O	O	O	O	O	O	O	O	O	O	O	O	O	O	O	O	O	O	O	O	O	O	O	O	O	O	O	O	O	O	O	O	O	O
IM-O1,O1	O	X	O	O	O	O	O	O	O	O	O	O	O	O	O	O	O	O	O	O	O	O	O	O	O	O	O	O	O	O	O	O	O	O	O	O	O	O	O	O
P-4,4,4,2	O	O	O	O	O	O	O	O	O	O	O	O	O	O	O	O	O	O	O	X	O	O	O	O	O	O	O	O	O	O	O	O	O	O	O	O	O	O	O	O
IM-4,4	O	O	O	O	O	X	O	O	O	O	O	O	O	O	O	O	O	O	O	O	O	O	O	O	O	O	O	O	O	O	O	O	O	O	O	O	O	O	O	O
QUINUC-6	O	X	O	O	O	O	O	O	O	O	O	O	O	O	O	O	O	O	O	O	O	O	O	O	O	O	O	O	O	O	O	O	O	O	O	O	O	O	O	O
QUINUC-8	O	X	O	O	O	O	O	O	O	O	O	O	O	O	O	O	O	O	O	O	O	O	O	O	O	O	O	O	O	O	O	O	O	O	O	O	O	O	O	O
PY-4,CN[4]	O	X	O	O	O	O	O	O	O	O	O	O	O	O	O	O	O	O	O	O	O	O	O	O	O	O	O	O	O	O	O	O	O	O	O	O	O	O	O	O
IM-1O6,1	O	X	O	O	O	O	O	O	O	O	O	O	O	O	O	O	O	O	O	O	O	O	O	O	O	O	O	O	O	O	O	O	O	O	O	O	O	O	O	O
IM-A,1	O	X	O	X	O	X	O	O	O	O	O	O	O	O	O	O	O	O	O	O	O	O	O	O	O	O	O	O	O	O	O	O	O	O	O	O	O	O	O	O
IM-1O6,1O6	O	X	O	O	O	O	O	O	O	O	O	O	O	O	O	O	O	O	O	O	O	O	O	O	O	O	O	O	O	O	O	O	O	O	O	O	O	O	O	O
PYR-2OH,1	O	O	O	O	O	O	O	O	O	O	O	O	X	O	O	O	O	O	O	O	O	O	O	O	O	O	O	O	O	O	O	O	O	O	O	O	O	O	O	O
N-3,3I,1,1	O	X	O	O	O	O	O	O	O	O	O	O	O	O	O	O	O	O	O	O	O	O	O	O	O	O	O	O	O	O	O	O	O	O	O	O	O	O	O	O
N-6,3I,1,1	O	X	O	O	O	O	O	O	O	O	O	O	O	O	O	O	O	O	O	O	O	O	O	O	O	O	O	O	O	O	O	O	O	O	O	O	O	O	O	O
N-2OH,3I,1,1	O	X	O	O	O	O	O	O	O	O	O	O	O	O	O	O	O	O	O	O	O	O	O	O	O	O	O	O	O	O	O	O	O	O	O	O	O	O	O	O
N-1CN,3I,1,1	O	X	O	O	O	O	O	O	O	O	O	O	O	O	O	O	O	O	O	O	O	O	O	O	O	O	O	O	O	O	O	O	O	O	O	O	O	O	O	O
DC[N-3I,1,1]2-9	O	X	O	O	O	O	O	O	O	O	O	O	O	O	O	O	O	O	O	O	O	O	O	O	O	O	O	O	O	O	O	O	O	O	O	O	O	O	O	O
IM-1O3,1	X	X	O	X	O	O	O	O	O	O	O	O	O	O	O	O	O	O	O	O	O	O	O	O	O	O	O	O	O	O	O	O	O	O	O	O	O	O	O	O
IM-1O3,8,1	X	X	O	O	O	O	O	O	O	O	O	O	O	O	O	O	O	O	O	O	O	O	O	O	O	O	O	O	O	O	O	O	O	O	O	O	O	O	O	O
IM-1O3,1PH	X	X	O	X	O	O	O	O	O	O	O	O	O	O	O	O	O	O	O	O	O	O	O	O	O	O	O	O	O	O	O	O	O	O	O	O	O	O	O	O
DC[IM-1]2-1O3O1	X	X	O	O	O	O	O	O	O	O	O	O	O	O	O	O	O	O	O	O	O	O	O	O	O	O	O	O	O	O	O	O	O	O	O	O	O	O	O	O
DC[IM-8,1]2-1O3O1	X	X	O	X	O	O	O	O	O	O	O	O	O	O	O	O	O	O	O	O	O	O	O	O	O	O	O	O	O	O	O	O	O	O	O	O	O	O	O	O
DC[IM-1PH]2-1O3O1	X	O	O	O	O	O	O	O	O	O	O	O	O	O	O	O	O	O	O	O	O	O	O	O	O	O	O	O	O	O	O	O	O	O	O	O	O	O	O	O
PY-1O3,DMA[4]	O	X	O	O	O	O	O	O	O	O	O	O	O	O	O	O	O	O	O	O	O	O	O	O	O	O	O	O	O	O	O	O	O	O	O	O	O	O	O	O
DC[PY-DMA[4]]2-1O3O1	O	X	O	O	O	O	O	O	O	O	O	O	O	O	O	O	O	O	O	O	O	O	O	O	O	O	O	O	O	O	O	O	O	O	O	O	O	O	O	O
N-4,4,4,1	O	X	O	O	O	O	O	O	O	O	O	O	O	O	O	O	O	O	O	O	O	O	X	O	O	O	O	O	O	O	O	O	O	O	O	O	O	O	O	O
TC[MUTELET1A]	X	X	O	O	O	O	O	O	O	O	O	O	O	O	O	O	O	O	O	O	O	O	O	O	O	O	O	O	O	O	O	O	O	O	O	O	O	O	O	O
TC[MUTELET1C]	O	X	O	X	O	O	O	O	O	O	O	O	O	O	O	O	O	O	O	O	O	O	O	O	O	O	O	O	O	O	O	O	O	O	O	O	O	O	O	O
TC[MUTELET1E]	O	X	O	O	O	O	O	O	O	O	O	O	O	O	O	O	O	O	O	O	O	O	O	O	O	O	O	O	O	O	O	O	O	O	O	O	O	O	O	O
TC[MUTELET2A]	O	X	O	O	O	O	O	O	O	O	O	O	O	O	O	O	O	O	O	O	O	O	O	O	O	O	O	O	O	O	O	O	O	O	O	O	O	O	O	O
IM-12,1	O	X	O	O	O	O	O	O	O	O	O	O	O	O	O	O	O	O	O	O	O	O	O	O	O	O	O	O	O	O	O	O	O	O	O	O	O	O	O	O
CPROP-(N-2,2),(N-2,2),(N-2,2)	X	X	O	O	O	O	O	O	O	O	O	O	O	O	O	O	O	O	O	O	O	O	O	O	O	O	O	O	O	O	O	O	O	O	O	O	O	O	O	O
IM-1PH,1	X	X	O	O	O	O	O	O	O	O	O	O	O	O	O	O	O	O	O	O	O	O	O	O	O	O	O	O	O	O	O	O	O	O	O	O	O	O	O	O
IM-2CL,1	X	O	O	O	O	O	O	O	O	O	O	O	O	O	O	O	O	O	O	O	O	O	O	O	O	O	O	O	O	O	O	O	O	O	O	O	O	O	O	O
DBNH	O	O	O	O	O	O	O	O	O	O	O	O	O	X	O	O	O	O	O	O	O	O	O	O	O	O	O	O	O	O	O	O	O	O	O	O	O	O	O	O
P-4I,4I,4I,1	O	O	O	O	O	O	O	O	O	O	O	O	O	O	O	O	O	O	O	O	O	O	O	O	X	O	O	O	O	O	O	O	O	O	O	O	O	O	O	O
PY-6,1[3]	O	O	O	O	O	O	O	O	O	O	O	O	O	O	O	O	O	O	O	O	O	O	O	O	X	O	O	O	O	O	O	O	O	O	O	O	O	O	O	O
QUINI-8	O	X	O	O	O	O	O	O	O	O	O	O	O	O	O	O	O	O	O	O	O	O	O	O	O	O	O	O	O	O	O	O	O	O	O	O	O	O	O	O
PIP-4,1	O	X	O	O	O	O	O	O	X	O	O	O	O	O	O	O	O	O	O	O	O	O	O	O	O	O	O	O	O	O	O	O	O	O	O	O	O	O	O	O
IM-8,1	O	X	O	X	O	O	O	X	O	O	X	O	O	O	O	O	O	O	X	O	O	X	O	O	O	O	O	O	O	O	O	X	O	O	O	O	O	O	O	O
IM-3OH,1	O	O	O	O	O	O	O	O	O	O	O	O	O	O	O	O	O	O	X	O	O	O	O	O	O	O	O	O	O	O	O	O	O	O	O	O	O	O	O	O
N-8,8,8,1	O	X	O	O	O	O	O	O	O	O	O	O	O	O	O	O	O	O	O	O	O	O	O	O	O	O	O	O	O	O	O	O	O	O	O	O	O	O	O	O
IM-2,1,1	O	X	O	O	O	O	O	O	O	O	O	O	O	O	O	O	O	O	O	O	O	O	O	O	O	O	O	O	O	O	O	O	O	O	O	O	O	O	O	O
N-4,1,1,1	O	X	O	O	O	O	O	O	O	O	O	O	O	O	O	O	O	O	O	O	O	O	O	O	O	O	O	O	O	O	O	O	O	O	O	O	O	O	O	O
PY-2	O	X	O	O	O	O	O	O	O	O	O	O	O	O	O	O	O	O	O	O	O	O	O	O	O	O	X	O	O	O	O	O	O	O	O	O	O	O	O	O
PY	O	O	O	O	O	O	O	O	O	O	O	O	O	O	O	O	O	O	O	O	O	O	O	O	O	O	O	O	X	O	O	O	O	O	O	O	O	O	O	O
P-4,4,4,1	O	O	O	O	O	O	O	O	O	O	O	O	O	O	O	O	O	O	O	O	O	O	X	O	O	O	O	O	O	O	O	O	O	O	O	O	O	O	O	O
PY-4,1[3]	O	O	O	O	O	O	O	O	O	O	O	O	O	O	O	O	O	O	O	O	O	X	O	O	X	O	O	O	O	O	O	O	O	O	O	O	O	O	O	O
PY-3OH	O	X	O	O	O	O	O	O	O	O	O	O	O	O	O	O	O	O	O	O	O	O	O	O	O	O	O	O	O	O	O	O	O	O	O	O	O	O	O	O
PYR-6,1	O	X	O	O	O	O	O	O	O	O	O	O	O	O	O	O	O	O	O	O	O	O	O	O	O	O	O	O	O	O	O	O	O	O	O	O	O	O	O	O
N-8,1,1,1	O	X	O	O	O	O	O	O	O	O	O	O	O	O	O	O	O	O	O	O	O	O	O	O	O	O	O	O	O	O	O	O	O	O	O	O	O	O	O	O
PYR-8,1	O	X	O	O	O	O	O	O	O	O	O	O	O	O	O	O	O	O	O	O	O	O	O	O	O	O	O	O	O	O	O	O	O	O	O	O	O	O	O	O
PIP-3,1	O	X	O	O	O	O	O	O	O	O	O	O	O	O	O	O	O	O	O	O	O	O	O	O	O	O	O	O	O	O	O	O	O	O	O	O	O	O	O	O
IM-16,1	O	O	O	X	O	O	O	O	O	O	O	O	O	O	O	O	O	O	O	O	O	O	O	O	O	O	O	O	O	O	O	O	O	O	O	O	O	O	O	O
IM-3CN,1	O	X	O	O	O	O	O	O	O	O	O	O	O	O	O	O	O	O	O	O	O	O	O	O	O	O	O	O	O	O	O	O	O	O	O	O	O	O	O	O
IM-3CN,1,1	X	X	O	O	O	O	O	O	O	O	O	O	O	O	O	O	O	O	O	O	O	O	O	O	O	O	O	O	O	O	O	O	O	O	O	O	O	O	O	O
N-10,1,1,1	O	X	O	O	O	O	O	O	O	O	O	O	O	O	O	O	O	O	O	O	O	O	O	O	O	O	O	O	O	O	O	O	O	O	O	O	O	O	O	O
PY-4	O	X	O	O	O	O	O	O	O	O	O	O	O	O	O	O	O	O	O	O	O	O	O	O	O	O	O	O	O	O	O	O	O	O	O	O	O	O	O	O
PY-5	O	X	O	O	O	O	O	O	O	O	O	O	O	O	O	O	O	O	O	O	O	O	O	O	O	O	O	O	O	O	O	O	O	O	O	O	O	O	O	O
IM-3OACRYLL,1	O	O	O	O	O	X	O	O	O	O	O	O	O	O	O	O	O	O	O	O	O	O	O	O	O	O	O	O	O	O	O	O	O	O	O	O	O	O	O	O
IM-6OACRYLL,1	O	O	O	O	O	X	O	O	O	O	O	O	O	O	O	O	O	O	O	O	O	O	O	O	O	O	O	O	O	O	O	O	O	O	O	O	O	O	O	O
PYR-10,1	O	X	O	O	O	O	O	O	O	O	O	O	O	O	O	O	O	O	O	O	O	O	O	O	O	O	O	O	O	O	O	O	O	O	O	O	O	O	O	O
N-8,8,8,8	O	X	O	O	O	O	O	O	O	O	O	O	O	O	O	O	O	O	O	O	O	O	O	O	O	O	O	O	O	O	O	O	O	O	O	O	O	O	O	O
TBDH-1	O	O	O	O	O	O	O	O	O	O	O	O	O	O	O	O	O	O	O	O	O	O	O	O	O	O	O	O	O	O	O	O	X	O	O	O	O	O	O	O
N-2OH,2,1,1	O	O	O	O	O	O	O	O	O	O	O	O	O	O	O	O	O	O	O	X	O	O	O	O	O	O	O	O	O	O	O	O	O	O	O	O	O	O	O	O
QUINI-6	O	O	O	O	O	O	O	O	X	O	O	O	O	O	O	O	O	O	O	O	O	O	O	O	O	O	O	O	O	O	O	O	O	O	O	O	O	O	O	O
MO-2O1,1	O	X	O	O	O	O	O	O	O	O	O	O	O	O	O	O	O	O	O	O	O	O	O	O	O	O	O	O	O	O	O	O	O	O	O	O	O	O	O	O
PYR-2O1,1	O	X	O	O	O	O	O	O	O	O	O	O	O	O	O	O	O	O	O	O	O	O	O	O	O	O	O	O	O	O	O	O	O	O	O	O	O	O	O	O
PIP-2O1,1	O	X	O	O	O	O	O	O	O	O	O	O	O	O	O	O	O	O	O	O	O	O	O	O	O	O	O	O	O	O	O	O	O	O	O	O	O	O	O	O
PIP-5,1	O	X	O	O	O	O	O	O	O	O	O	O	O	O	O	O	O	O	O	O	O	O	O	O	O	O	O	O	O	O	O	O	O	O	O	O	O	O	O	O
PIP-6,1	O	X	O	O	O	O	O	O	O	O	O	O	O	O	O	O	O	O	O	O	O	O	O	O	O	O	O	O	O	O	O	O	O	O	O	O	O	O	O	O
N-2O2OH,[2O]22OH,13,1	O	O	O	O	O	O	O	O	O	O	O	O	O	O	O	O	O	O	O	O	O	O	X	O	O	O	O	O	O	O	O	O	O	O	O	O	O	O	O	O
IM-A,8	O	O	O	O	O	X	O	O	O	O	O	O	O	O	O	O	O	O	O	O	O	O	O	O	O	O	O	O	O	O	O	O	O	O	O	O	O	O	O	O
IM-A,10	O	O	O	O	O	X	O	O	O	O	O	O	O	O	O	O	O	O	O	O	O	O	O	O	O	O	O	O	O	O	O	O	O	O	O	O	O	O	O	O
IM-A,12	O	O	O	O	O	X	O	O	O	O	O	O	O	O	O	O	O	O	O	O	O	O	O	O	O	O	O	O	O	O	O	O	O	O	O	O	O	O	O	O
IM-3B(OH)2,1	O	O	O	O	O	X	O	O	O	O	O	O	O	O	O	O	O	O	O	O	O	O	O	O	O	O	O	O	O	O	O	O	O	O	O	O	O	O	O	O
IM-3B(OH)2,8	O	O	O	O	O	X	O	O	O	O	O	O	O	O	O	O	O	O	O	O	O	O	O	O	O	O	O	O	O	O	O	O	O	O	O	O	O	O	O	O
IM-3B(OH)2,10	O	O	O	O	O	X	O	O	O	O	O	O	O	O	O	O	O	O	O	O	O	O	O	O	O	O	O	O	O	O	O	O	O	O	O	O	O	O	O	O
IM-3B(OH)2,12	O	O	O	O	O	X	O	O	O	O	O	O	O	O	O	O	O	O	O	O	O	O	O	O	O	O	O	O	O	O	O	O	O	O	O	O	O	O	O	O
MO-4,1	O	O	X	O	O	O	O	O	O	O	O	O	O	O	O	O	O	O	O	O	O	O	O	O	O	O	O	O	O	O	O	O	O	O	O	O	O	O	O	O
PYR-5,1	O	X	O	O	O	O	O	O	O	O	O	O	O	O	O	O	O	O	O	O	O	O	O	O	O	O	O	O	O	O	O	O	O	O	O	O	O	O	O	O
IM-1TMS,1	O	O	O	O	O	O	O	O	O	O	X	O	O	O	O	O	O	O	O	O	O	O	O	O	O	O	O	O	O	O	O	O	O	O	O	O	O	O	O	O
N-6,4,4,4	O	X	O	O	O	O	O	X	O	O	O	O	O	O	O	O	O	O	O	O	O	O	O	O	O	O	O	O	O	O	O	O	O	O	O	O	O	O	O	O
P-6,4,4,4	O	X	O	O	O	O	O	X	O	O	O	O	O	O	O	O	O	O	O	O	O	O	O	O	O	O	O	O	O	O	O	O	O	O	O	O	O	O	O	O
P-8,8,8,1	O	X	O	O	O	O	O	O	O	O	O	O	O	O	O	O	O	O	O	O	O	O	O	O	O	O	O	O	O	O	O	O	O	O	O	O	O	O	O	O
IM-4SO3H,1	O	X	O	O	O	O	O	O	O	O	O	O	O	O	O	O	O	O	O	O	O	X	O	O	O	O	O	O	O	O	O	O	O	O	O	O	O	X	O	O
N-2OH,1,1,1	O	X	O	O	O	O	O	O	O	O	O	O	O	O	O	O	O	O	O	O	O	O	O	O	O	O	O	O	O	O	O	O	O	O	O	O	O	O	O	O
